# Supplementary material for: Exploring the Molecular Mechanisms of Macrolide Resistance in Laboratory Mutant Helicobacter pylori
Source: Antibiotics (Basel). 2024 Apr 26;13(5):396. doi: 10.3390/antibiotics13050396 (PMC11117244; doi:10.3390/antibiotics13050396)
Supplement: Supplementary file 1 [file antibiotics-13-00396-s001.zip]

Archive with 1 entries (1 files):
- antibiotics-2918124-supplementary.pdf
